# Supplementary material for: Copy-number variation of cancer-gene orthologs is sufficient to induce cancer-like symptoms in Saccharomyces cerevisiae
Source: BMC Biol. 2013 Mar 25;11:24. doi: 10.1186/1741-7007-11-24 (PMC3635878; doi:10.1186/1741-7007-11-24)
Supplement: Additional file 1: Table S1 — List of S.cerevisiae haploproficient genes. [file 1741-7007-11-24-S1.xlsx]

## Sheet: Sheet1
Additional Table 1: Relative growth scores, p-value and FDR from Pir et al. 2012 for the 640 S.cerevisiae genes defined as haploproficient for this study
ORF NAME	Relative growth score	p-value	FDR
YAL016W	0.01	0	0
YAL033W	0.01	0	0
YAL053W	0.005233	0.000911	0.003106
YAR050W	0.005161	0.000131	0.000596
YBL006C	0.005158	0.000459	0.001741
YBL017C	0.005669	0.003058	0.008693
YBL019W	0.002775	0.005746	0.014733
YBL037W	0.004625	0.006301	0.015916
YBL073W	0.005766	5.6e-05	0.000282
YBL083C	0.00701	1e-06	4e-06
YBL095W	0.006177	1.6e-05	9.6e-05
YBL100C	0.004129	0.007568	0.0185
YBL104C	0.005923	0.002794	0.008043
YBR007C	0.006557	2e-06	1.3e-05
YBR008C	0.002659	0.00144	0.004578
YBR009C	0.004888	4e-06	2.6e-05
YBR012C	0.003911	0.003237	0.009137
YBR013C	0.004063	0.000896	0.003064
YBR015C	0.009003	0.006462	0.016238
YBR019C	0.006092	1e-06	9e-06
YBR021W	0.003413	0.001109	0.003669
YBR027C	0.005453	2.8e-05	0.000154
YBR029C	0.015901	0	0
YBR030W	0.004445	0.000467	0.001763
YBR069C	0.002648	0.00385	0.010609
YBR073W	0.003382	0.001376	0.004389
YBR094W	0.003669	0.002543	0.007431
YBR097W	0.005397	2.3e-05	0.000132
YBR108W	0.004105	5.3e-05	0.00027
YBR110W	0.00455	4.9e-05	0.000252
YBR114W	0.004688	0.001442	0.004581
YBR116C	0.010387	0	0
YBR119W	0.007889	0	0
YBR126C	0.018831	0	0
YBR148W	0.007643	0.000713	0.002528
YBR149W	0.003388	0.000376	0.001464
YBR151W	0.002827	0.00077	0.00269
YBR155W	0.004518	0.001515	0.004777
YBR160W	0.008734	0	0
YBR164C	0.006542	3e-06	2.2e-05
YBR166C	0.009558	0	0
YBR192W	0.005695	0.00062	0.002244
YBR196C	0.003726	0.000146	0.000646
YBR203W	0.007924	0.000105	0.000492
YBR206W	0.006047	0.008186	0.019702
YBR207W	0.006311	0.000651	0.002344
YBR209W	0.008595	0	0
YBR210W	0.006217	1e-06	9e-06
YBR212W	0.003696	0.002346	0.006932
YBR215W	0.009503	0	0
YBR218C	0.003956	0.001459	0.004621
YBR221C	0.006518	1e-05	6.5e-05
YBR224W	0.008073	3.3e-05	0.000178
YBR225W	0.010022	0	1e-06
YBR241C	0.004976	2e-06	1.6e-05
YBR248C	0.004553	0.000243	0.001007
YCL004W	0.003315	0.000818	0.002836
YCL005W	0.015395	2.7e-05	0.000152
YCL006C	0.002996	0.002153	0.006463
YCL008C	0.008547	4.2e-05	0.000221
YCL009C	0.009419	0.007099	0.0176
YCL011C	0.003713	0.002694	0.007801
YCL012W	0.004501	0.000278	0.001136
YCL017C	0.005759	0.000164	0.000719
YCL025C	0.007318	2.4e-05	0.000135
YCL026C	0.004426	0.002814	0.008091
YCL028W	0.003588	0.00061	0.002216
YCL029C	0.00637	0.000142	0.000634
YCR014C	0.006215	0.00038	0.001475
YCR046C	0.005397	0.000428	0.001641
YCR057C	0.004663	0.00076	0.002664
YCR090C	0.006382	0.00104	0.003496
YDL011C	0.010066	0	2e-06
YDL016C	0.004083	0.00715	0.017684
YDL044C	0.005422	6.1e-05	0.000305
YDL047W	0.00633	3.3e-05	0.000179
YDL053C	0.00375	8.7e-05	0.000418
YDL055C	0.004157	0.001133	0.003732
YDL059C	0.00548	0.000313	0.001255
YDL066W	0.005437	1.2e-05	7.6e-05
YDL068W	0.005118	0.000187	0.000801
YDL071C	0.007697	0	3e-06
YDL106C	0.005197	4.8e-05	0.000246
YDL109C	0.004659	0.004688	0.012508
YDL134C	0.004869	0.007365	0.0181
YDL174C	0.005241	0.00659	0.016526
YDL175C	0.005976	0.000807	0.002806
YDL184C	0.005507	1e-06	8e-06
YDL186W	0.005254	5e-06	3.4e-05
YDL188C	0.009348	2e-06	1.5e-05
YDL190C	0.0056	0.00115	0.003783
YDL213C	0.006203	0.001214	0.003953
YDL220C	0.007821	0.001156	0.003799
YDR001C	0.007875	7.8e-05	0.000379
YDR002W	0.009437	3.4e-05	0.000183
YDR008C	0.008269	0.00513	0.013446
YDR014W	0.003686	5.7e-05	0.000286
YDR030C	0.013938	0	0
YDR032C	0.006801	0.000534	0.001972
YDR052C	0.01321	0	2e-06
YDR054C	0.011588	0	1e-06
YDR078C	0.003113	0.002604	0.007577
YDR101C	0.004432	0.00155	0.004878
YDR116C	0.008432	6e-06	3.7e-05
YDR152W	0.009468	1.8e-05	0.000105
YDR162C	0.004797	1.2e-05	7.4e-05
YDR165W	0.0072	0.000185	0.000793
YDR167W	0.006323	2e-06	1.7e-05
YDR168W	0.004808	0.000578	0.002117
YDR176W	0.007148	0.001181	0.003865
YDR185C	0.002498	0.004588	0.012315
YDR187C	0.0048	0.000242	0.001004
YDR188W	0.006136	0.000148	0.000652
YDR189W	0.01184	6e-05	0.000298
YDR201W	0.003496	0.005417	0.014011
YDR213W	0.013223	0	0
YDR214W	0.007145	1e-06	8e-06
YDR215C	0.007678	4.1e-05	0.000217
YDR220C	0.002766	0.004614	0.012361
YDR221W	0.009257	0.001243	0.00403
YDR231C	0.005739	3e-06	1.8e-05
YDR232W	0.002763	0.005272	0.013739
YDR238C	0.004442	1e-06	1.1e-05
YDR240C	0.006615	0	0
YDR243C	0.003238	0.002738	0.007905
YDR244W	0.004665	0.002464	0.007239
YDR247W	0.006097	3e-06	2e-05
YDR249C	0.003399	0.000814	0.002825
YDR252W	0.006083	0.001003	0.00338
YDR265W	0.014399	0.001053	0.00353
YDR267C	0.003962	0.007899	0.019166
YDR274C	0.011159	0	3e-06
YDR275W	0.005032	2.4e-05	0.000138
YDR276C	0.006218	0	0
YDR288W	0.003478	0.00118	0.003864
YDR291W	0.005165	0.000378	0.00147
YDR292C	0.010778	0	3e-06
YDR298C	0.00302	0.001829	0.005627
YDR313C	0.003951	0.002183	0.006539
YDR318W	0.005024	0.002194	0.006565
YDR319C	0.01029	0	0
YDR322W	0.005053	1.7e-05	0.000104
YDR325W	0.012042	0	1e-06
YDR329C	0.005576	6.3e-05	0.000312
YDR331W	0.005832	5e-06	3.5e-05
YDR333C	0.003281	0.006925	0.017235
YDR339C	0.009509	5.9e-05	0.000295
YDR345C	0.005807	0.00089	0.00305
YDR349C	0.002401	0.006812	0.016996
YDR350C	0.00309	0.004308	0.011679
YDR351W	0.004633	4.5e-05	0.000235
YDR353W	0.007221	0	1e-06
YDR354W	0.011865	0.000884	0.003035
YDR358W	0.003011	0.007336	0.018045
YDR359C	0.003944	0	1e-06
YDR360W	0.005572	0.000132	0.000598
YDR368W	0.00751	2.6e-05	0.000143
YDR370C	0.003487	0.003023	0.008609
YDR371W	0.005612	1e-06	1.1e-05
YDR372C	0.006285	0	0
YDR386W	0.003745	0.001851	0.005679
YDR402C	0.017937	0	1e-06
YDR409W	0.005718	0.002151	0.006461
YDR410C	0.009411	0.005917	0.015114
YDR428C	0.004664	0.000894	0.003061
YDR439W	0.00752	1.2e-05	7.2e-05
YDR451C	0.004438	0.00576	0.014757
YDR530C	0.012836	0.002776	0.008004
YDR531W	0.012394	2.2e-05	0.000129
YDR533C	0.003809	0.00521	0.013618
YEL006W	0.010695	2e-06	1.1e-05
YEL011W	0.007412	0	3e-06
YEL013W	0.005242	1e-06	5e-06
YEL018W	0.003782	0.003145	0.008901
YEL023C	0.005847	2.7e-05	0.000152
YEL025C	0.003351	0.005015	0.013185
YEL037C	0.004585	0.000399	0.001543
YEL044W	0.004336	0.004366	0.011815
YEL059W	0.004823	2e-06	1.6e-05
YER001W	0.004367	0.00035	0.001382
YER002W	0.007785	0.000229	0.000953
YER007C-A	0.008176	0	1e-06
YER032W	0.006241	0.006514	0.016351
YER055C	0.003925	0.004248	0.011537
YER080W	0.005427	0.000195	0.000827
YER084W	0.005675	0.0029	0.008304
YER091C	0.008048	2.1e-05	0.000121
YER093C	0.014047	0	3e-06
YER125W	0.008157	2.3e-05	0.000132
YER151C	0.011653	0	1e-06
YFL001W	0.009082	0.001227	0.003989
YFL006W	0.008735	0.001454	0.00461
YFL013W-A	0.009801	0.001189	0.003883
YFL016C	0.012192	9e-06	5.7e-05
YFL018W-A	0.005792	0.004554	0.012239
YFL021W	0.005706	0.008181	0.019702
YFL024C	0.009447	0	0
YFL035C-A	0.003934	0.005595	0.014392
YFL035C-B	0.004162	0.007015	0.017442
YFL060C	0.008685	0.000104	0.000487
YFR002W	0.011223	0.000465	0.001759
YFR013W	0.002896	0.002311	0.006855
YFR014C	0.006828	0.000146	0.000647
YFR021W	0.00711	0.001069	0.003567
YFR046C	0.004069	0.006282	0.015874
YGL012W	0.007183	0.003733	0.010338
YGL049C	0.007034	0.000256	0.001056
YGL051W	0.003848	0.00124	0.004023
YGL077C	0.006642	0.000225	0.00094
YGL085W	0.00487	0.001553	0.004884
YGL086W	0.004564	0.007018	0.017442
YGL089C	0.006598	2e-06	1.3e-05
YGL090W	0.007262	0.000191	0.000814
YGL091C	0.006236	0	1e-06
YGL098W	0.008424	4e-06	3e-05
YGL112C	0.005771	0.000694	0.002469
YGL120C	0.006181	0.000123	0.000566
YGL136C	0.006515	0.006451	0.016224
YGL138C	0.003806	0.001924	0.005861
YGL163C	0.004377	0.000264	0.001083
YGL196W	0.011842	4e-06	2.6e-05
YGL198W	0.01255	0.000783	0.002731
YGL201C	0.019562	1e-06	8e-06
YGL203C	0.006164	0.000331	0.001314
YGL213C	0.004696	0.003542	0.009901
YGL216W	0.002758	0.00453	0.012197
YGL218W	0.002835	0.001807	0.005567
YGL219C	0.003274	0.000129	0.000587
YGL228W	0.015777	5.4e-05	0.000275
YGL235W	0.004513	1e-06	5e-06
YGL236C	0.006653	3.8e-05	0.000202
YGL238W	0.014855	0	0
YGL239C	0.004693	4e-06	2.4e-05
YGL243W	0.004195	1.2e-05	7.4e-05
YGL244W	0.00705	1.7e-05	0.000102
YGL245W	0.009729	1e-06	6e-06
YGL248W	0.011673	5e-06	3.2e-05
YGR010W	0.004838	0.000844	0.002914
YGR029W	0.007206	2e-06	1.2e-05
YGR048W	0.003072	0.006876	0.017129
YGR052W	0.004766	0.000557	0.002051
YGR054W	0.011398	9.4e-05	0.000446
YGR055W	0.00396	0.004146	0.011307
YGR057C	0.003414	4e-05	0.00021
YGR059W	0.004438	0.003835	0.010581
YGR071C	0.005676	0.001132	0.003732
YGR073C	0.00484	3.3e-05	0.00018
YGR074W	0.004333	0.002078	0.006265
YGR081C	0.0066	0.002536	0.007414
YGR082W	0.003074	0.004704	0.012545
YGR087C	0.004416	0.001517	0.004779
YGR092W	0.003955	0.002174	0.006514
YGR100W	0.00554	8e-06	5.3e-05
YGR108W	0.010139	0.000836	0.002888
YGR121C	0.006262	2e-06	1.6e-05
YGR122W	0.008098	2e-05	0.000118
YGR133W	0.005552	0.002495	0.007313
YGR149W	0.011927	0	3e-06
YGR157W	0.011573	0	0
YGR159C	0.004676	0.000101	0.000474
YGR166W	0.005206	0.00457	0.01227
YGR181W	0.00452	0.000878	0.003018
YGR224W	0.00747	5e-06	3.4e-05
YGR228W	0.00421	2e-06	1.3e-05
YGR265W	0.004772	0.001758	0.005453
YGR272C	0.004701	6.4e-05	0.000316
YGR274C	0.019553	0	0
YGR282C	0.003318	0.00681	0.016996
YHL002W	0.004174	0.000737	0.002603
YHL009C	0.010705	0.000818	0.002836
YHL020C	0.008696	0	0
YHL034C	0.009159	0	4e-06
YHR019C	0.009349	0.008274	0.019873
YHR028C	0.003702	0.005278	0.013742
YHR035W	0.004613	0.002983	0.008509
YHR039C	0.005288	8e-06	5.3e-05
YHR044C	0.003245	0.004985	0.013129
YHR073W	0.005487	0.000202	0.000854
YHR075C	0.004125	0.000269	0.001103
YHR082C	0.005975	0.0031	0.008787
YHR095W	0.003736	0.000102	0.000478
YHR115C	0.009239	3.3e-05	0.000178
YHR118C	0.009918	0.005071	0.013327
YHR123W	0.007448	0	0
YHR124W	0.007386	2.9e-05	0.000162
YHR136C	0.006077	0.004859	0.012854
YHR143W	0.009142	1.6e-05	9.7e-05
YHR150W	0.003071	0.003698	0.010265
YHR151C	0.003714	0.003671	0.010205
YHR153C	0.003809	0.000218	0.000915
YHR155W	0.00252	0.005925	0.015127
YHR157W	0.013669	1e-06	7e-06
YHR167W	0.008987	0.000308	0.001237
YHR168W	0.008751	7.7e-05	0.000375
YHR176W	0.007544	0.001963	0.005962
YHR180W	0.00607	1.4e-05	8.3e-05
YHR189W	0.005616	6e-06	3.8e-05
YHR191C	0.006235	3.2e-05	0.000176
YHR199C	0.007781	4e-06	2.9e-05
YHR210C	0.004523	9.5e-05	0.000451
YIL014W	0.010207	3e-05	0.000163
YIL019W	0.003407	0.002665	0.007727
YIL020C	0.003838	0.001174	0.003847
YIL032C	0.008118	0.000264	0.001083
YIL037C	0.009245	5e-06	3.7e-05
YIL048W	0.004812	0.00024	0.000995
YIL061C	0.005279	0.000165	0.000722
YIL064W	0.011086	2e-06	1.7e-05
YIL077C	0.004572	0.005074	0.013328
YIL084C	0.00401	0.000199	0.000842
YIL087C	0.011092	7e-06	4.4e-05
YIL109C	0.007362	0.002943	0.008411
YIL123W	0.004504	0.006425	0.01618
YIL125W	0.008838	0	0
YIL134W	0.005037	0.000618	0.002239
YIL149C	0.00456	0.003115	0.008824
YIL158W	0.004192	0.004551	0.012236
YIR027C	0.003808	0.000658	0.002363
YIR039C	0.006875	0.000141	0.00063
YJL003W	0.007231	0.000289	0.001174
YJL006C	0.004351	0.002722	0.007866
YJL017W	0.005212	0.000132	0.000599
YJL036W	0.002881	0.004646	0.012414
YJL039C	0.013466	0	0
YJL054W	0.003212	0.002606	0.007577
YJL056C	0.005976	3.5e-05	0.00019
YJL062W	0.007549	0.002551	0.007453
YJL065C	0.005752	0.002557	0.007464
YJL105W	0.00709	0.001144	0.003765
YJL123C	0.002425	0.008093	0.019537
YJL135W	0.005806	0.000126	0.000576
YJL141C	0.004874	0.002293	0.006815
YJL174W	0.006882	0.00158	0.004954
YJL185C	0.007323	0.003524	0.009865
YJL187C	0.004598	0.000456	0.001731
YJL194W	0.005257	0.005415	0.014011
YJR001W	0.004076	0.004121	0.011265
YJR002W	0.003209	0.002286	0.006799
YJR003C	0.004905	0.001319	0.00423
YJR004C	0.004045	0.005225	0.013641
YJR038C	0.004012	0.0016	0.005011
YJR042W	0.003208	0.001095	0.003636
YJR053W	0.006582	1e-06	7e-06
YJR056C	0.004172	0.000269	0.001103
YJR057W	0.004194	0.000501	0.001872
YJR060W	0.003866	0.002584	0.007525
YJR061W	0.003718	0.001782	0.0055
YJR069C	0.008434	0.000594	0.002166
YJR080C	0.008566	5.6e-05	0.000281
YKL015W	0.002881	0.001558	0.004896
YKL020C	0.010837	2.9e-05	0.000158
YKL033W-A	0.008155	0	0
YKL039W	0.003217	0.000834	0.002887
YKL058W	0.006311	1.9e-05	0.000112
YKL108W	0.018217	0	0
YKL111C	0.006057	2e-06	1.2e-05
YKL112W	0.004204	1.6e-05	9.4e-05
YKL115C	0.005229	0.00077	0.00269
YKL121W	0.007018	1.9e-05	0.000113
YKL125W	0.006045	8.2e-05	0.000397
YKL150W	0.009321	0.000434	0.001658
YKL162C-A	0.003243	0.006169	0.015629
YKL193C	0.00338	0.006608	0.016563
YKL218C	0.008274	0.001202	0.003916
YKR006C	0.004924	0.002207	0.006599
YKR007W	0.003231	0.000141	0.00063
YKR017C	0.005931	0.000885	0.003037
YKR021W	0.006995	3e-05	0.000163
YKR040C	0.005993	1.8e-05	0.000106
YKR081C	0.003217	0.001858	0.005692
YKR082W	0.006001	0.000106	0.000494
YKR087C	0.003628	0.002008	0.006078
YKR091W	0.0032	0.004471	0.012061
YLL020C	0.011079	0.000118	0.000543
YLR004C	0.004946	0.003478	0.009759
YLR015W	0.005722	0.000459	0.001741
YLR017W	0.00408	0.008022	0.019394
YLR018C	0.007542	1e-06	6e-06
YLR037C	0.013715	0	0
YLR046C	0.009025	0	0
YLR053C	0.010468	2.1e-05	0.000124
YLR057W	0.015113	0	0
YLR059C	0.004892	0.0005	0.001871
YLR063W	0.007468	0.000565	0.002073
YLR064W	0.010166	1.8e-05	0.000108
YLR068W	0.011223	0	1e-06
YLR072W	0.002802	0.000142	0.000633
YLR078C	0.010594	0	0
YLR079W	0.004836	0.00406	0.011128
YLR081W	0.002718	0.006799	0.016979
YLR086W	0.005869	0.000543	0.002007
YLR091W	0.003018	0.001097	0.00364
YLR094C	0.007548	1e-06	1.1e-05
YLR095C	0.006907	0	2e-06
YLR098C	0.006836	0	0
YLR099C	0.003796	2.1e-05	0.000122
YLR101C	0.002447	0.005337	0.01386
YLR102C	0.00458	0.000129	0.00059
YLR103C	0.010316	1e-06	7e-06
YLR104W	0.013053	0	0
YLR108C	0.007091	2.9e-05	0.00016
YLR109W	0.014593	0	0
YLR113W	0.002911	0.000613	0.002226
YLR115W	0.006156	0.001953	0.005939
YLR119W	0.004326	0.004899	0.01295
YLR121C	0.006756	0.000104	0.000487
YLR122C	0.005348	0.00073	0.00258
YLR123C	0.002343	0.005254	0.013699
YLR127C	0.003963	0.006723	0.016801
YLR130C	0.005653	0	0
YLR137W	0.006049	0	1e-06
YLR138W	0.003714	5.2e-05	0.000267
YLR140W	0.007073	0	0
YLR143W	0.00405	0.000423	0.001625
YLR147C	0.005784	3.1e-05	0.00017
YLR149C	0.002258	0.005601	0.0144
YLR154C	0.010351	0	0
YLR164W	0.008249	0	2e-06
YLR166C	0.00216	0.003809	0.010524
YLR172C	0.00581	0.000169	0.000735
YLR174W	0.003727	0.005481	0.014156
YLR186W	0.005621	0	0
YLR187W	0.006108	2e-05	0.000117
YLR189C	0.003774	0.001754	0.005444
YLR190W	0.005348	0.000966	0.003268
YLR194C	0.005131	0.000139	0.000623
YLR238W	0.012344	5.3e-05	0.00027
YLR254C	0.005188	0.006877	0.017129
YLR281C	0.009854	0.000283	0.001153
YLR284C	0.003565	2.5e-05	0.00014
YLR285W	0.003791	1.2e-05	7.4e-05
YLR294C	0.005203	3e-06	2e-05
YLR310C	0.003762	0.006715	0.01679
YLR312C	0.003334	0.000166	0.000723
YLR315W	0.00972	1e-06	7e-06
YLR321C	0.028016	0.000204	0.000862
YLR347C	0.00463	0.001474	0.004661
YLR372W	0.007719	0	2e-06
YLR406C	0.012705	0.000171	0.000742
YLR413W	0.004411	0.005573	0.014351
YLR417W	0.004153	0.003012	0.008581
YLR427W	0.004994	0.004408	0.011911
YLR436C	0.004252	0.006078	0.015452
YLR454W	0.005661	1.9e-05	0.00011
YML010C-B	0.005087	0.000895	0.003064
YML038C	0.004472	0.008281	0.019875
YML046W	0.0045	0.002332	0.006901
YML048W-A	0.007105	0.006168	0.015629
YML130C	0.010522	0.000138	0.000621
YMR001C	0.006369	0.008284	0.019875
YMR023C	0.009552	0.001086	0.003613
YMR048W	0.004727	9.4e-05	0.000445
YMR052C-A	0.009732	1e-06	4e-06
YMR054W	0.004878	0.003533	0.009882
YMR060C	0.00883	2.1e-05	0.00012
YMR064W	0.005289	0.001714	0.005332
YMR065W	0.005604	0.000703	0.002495
YMR067C	0.014748	0.00048	0.0018
YMR095C	0.003962	0.001307	0.0042
YMR105C	0.004959	0.004331	0.011729
YMR116C	0.003554	0.002317	0.006863
YMR117C	0.008778	0.004001	0.010973
YMR124W	0.010268	0.001182	0.003865
YMR128W	0.00732	0.002532	0.007406
YMR141C	0.00682	4e-05	0.000212
YMR153W	0.003501	0.003851	0.010609
YMR155W	0.004249	0.006205	0.015705
YMR166C	0.009556	0.005401	0.013987
YMR181C	0.007914	0.001171	0.003841
YMR219W	0.008286	1.8e-05	0.000109
YMR236W	0.003643	0.001923	0.005861
YMR243C	0.005292	0.000232	0.000965
YMR244C-A	0.008031	0.000348	0.001376
YMR244W	0.006157	0.004721	0.012578
YMR246W	0.003701	0.001859	0.005693
YMR257C	0.010721	0.00039	0.001512
YMR261C	0.002882	0.004795	0.01272
YMR271C	0.003411	0.000364	0.001428
YMR273C	0.004824	0.000272	0.001112
YMR275C	0.008892	0	1e-06
YMR291W	0.007816	0.003226	0.009113
YMR310C	0.005002	3.6e-05	0.000194
YMR313C	0.006186	0.000237	0.000985
YMR326C	0.006381	0.001776	0.005493
YNL013C	0.005438	4e-06	2.8e-05
YNL032W	0.006524	0.001116	0.00369
YNL043C	0.010088	5e-06	3.3e-05
YNL047C	0.006516	2.5e-05	0.000141
YNL077W	0.003806	0.001282	0.004135
YNL084C	0.002799	0.007902	0.019166
YNL086W	0.003716	0.003561	0.009935
YNL088W	0.004153	0.000745	0.002622
YNL104C	0.003271	0.007852	0.019075
YNL105W	0.003946	0	3e-06
YNL114C	0.002337	0.004984	0.013129
YNL116W	0.009812	0	0
YNL122C	0.004176	9.5e-05	0.000451
YNL123W	0.007784	1e-06	7e-06
YNL128W	0.006238	1e-06	7e-06
YNL130C	0.005556	0.000229	0.000953
YNL131W	0.005741	0.001673	0.005211
YNL132W	0.003508	0.000617	0.002236
YNL133C	0.00624	0.001573	0.004938
YNL136W	0.00484	0.000559	0.002058
YNL137C	0.019073	0	0
YNL138W	0.00276	0.002704	0.007822
YNL139C	0.006789	0.000131	0.000597
YNL140C	0.004861	0.000171	0.000742
YNL142W	0.007226	6e-06	3.9e-05
YNL144C	0.003844	0.000146	0.000647
YNL167C	0.008359	0	3e-06
YNL168C	0.005869	0.000466	0.001763
YNL170W	0.007487	2e-06	1.4e-05
YNL171C	0.006006	5e-05	0.000256
YNL172W	0.008309	4.6e-05	0.00024
YNL175C	0.003538	0.002266	0.006747
YNL179C	0.009037	0	0
YNL189W	0.004291	0.000624	0.002256
YNL193W	0.008256	0.005805	0.014853
YNL204C	0.002879	0.004998	0.013147
YNL216W	0.002852	0.005109	0.013402
YNL219C	0.005894	0.001315	0.00422
YNL243W	0.004317	0.002147	0.006452
YNL247W	0.010679	0.00098	0.003309
YNL278W	0.007633	8.3e-05	0.000399
YNL293W	0.00678	0	4e-06
YNL300W	0.004467	0.000513	0.001909
YNL334C	0.013219	0.000145	0.000645
YNR008W	0.002861	0.006616	0.016576
YNR016C	0.005498	1e-06	5e-06
YNR039C	0.006297	4.6e-05	0.00024
YNR043W	0.006232	0	0
YNR047W	0.004963	1.4e-05	8.7e-05
YNR048W	0.004976	0.000475	0.001784
YNR050C	0.004349	0.003072	0.008721
YNR056C	0.008128	8.6e-05	0.000414
YNR061C	0.004041	0.000196	0.000832
YOL006C	0.013708	0	3e-06
YOL020W	0.008928	0	0
YOL025W	0.004816	0.000193	0.000822
YOL029C	0.006907	0.000139	0.000622
YOL042W	0.012151	1.9e-05	0.00011
YOL047C	0.007514	0	0
YOL068C	0.012184	0	1e-06
YOL069W	0.011367	1e-06	7e-06
YOL072W	0.003552	0.00349	0.009781
YOL090W	0.004832	6.2e-05	0.00031
YOL096C	0.007623	4e-06	2.6e-05
YOL101C	0.006058	7e-05	0.000345
YOL105C	0.007587	0	0
YOL117W	0.006244	9.9e-05	0.000468
YOL123W	0.004667	7.7e-05	0.000373
YOL128C	0.007181	4.4e-05	0.000233
YOL136C	0.003758	0.006444	0.016215
YOL149W	0.007751	0.000218	0.000915
YOL163W	0.008878	0.000434	0.001658
YOR005C	0.004328	0.008223	0.019782
YOR024W	0.008101	4e-06	2.6e-05
YOR027W	0.004233	0.007259	0.017878
YOR031W	0.005133	0.003679	0.010221
YOR035C	0.007178	9e-06	5.5e-05
YOR044W	0.003737	0.004448	0.012013
YOR045W	0.004335	0.000676	0.002414
YOR056C	0.005355	0.001303	0.004194
YOR061W	0.004135	0.000399	0.001542
YOR069W	0.003156	0.002069	0.006242
YOR074C	0.002849	0.000376	0.001467
YOR098C	0.005479	0.000946	0.00321
YOR100C	0.011869	0.001391	0.004434
YOR109W	0.008914	0.000667	0.002386
YOR113W	0.003632	0.003237	0.009137
YOR119C	0.007837	0	0
YOR138C	0.004335	0.001769	0.00548
YOR145C	0.006974	0.00033	0.001312
YOR155C	0.006125	2.4e-05	0.000134
YOR168W	0.00453	0.007077	0.017554
YOR180C	0.007875	2e-06	1.5e-05
YOR188W	0.017394	0	4e-06
YOR190W	0.004006	0.005283	0.013744
YOR194C	0.002952	0.000439	0.001672
YOR232W	0.00904	7.1e-05	0.000347
YOR245C	0.003022	0.002267	0.006747
YOR247W	0.005074	0.001512	0.00477
YOR251C	0.008446	3e-06	2.2e-05
YOR254C	0.009306	0.002478	0.00727
YOR255W	0.003204	0.004751	0.01263
YOR256C	0.003898	0.000184	0.000792
YOR267C	0.00444	0.004173	0.011367
YOR280C	0.012391	0.001454	0.00461
YOR314W	0.003777	0.000184	0.00079
YOR327C	0.012298	1.2e-05	7.7e-05
YOR336W	0.005858	0.001975	0.005993
YOR352W	0.005051	0.001686	0.005248
YOR365C	0.010933	2e-06	1.1e-05
YOR371C	0.0055	0.000493	0.001846
YOR376W	0.010773	1e-06	1e-05
YOR386W	0.006111	0.001151	0.003783
YPL001W	0.005	0.001242	0.004028
YPL003W	0.002921	0.000564	0.002073
YPL004C	0.008344	0	1e-06
YPL007C	0.00607	0.002227	0.006656
YPL009C	0.006039	0.002312	0.006855
YPL010W	0.008182	0	0
YPL011C	0.005815	0.006037	0.015372
YPL015C	0.011135	3e-06	1.8e-05
YPL016W	0.007132	0	1e-06
YPL018W	0.011481	0.00018	0.000775
YPL022W	0.005571	0.000779	0.002718
YPL028W	0.007593	2.5e-05	0.00014
YPL030W	0.018961	3.9e-05	0.000206
YPL034W	0.006424	1e-06	7e-06
YPL052W	0.007716	0	4e-06
YPL058C	0.004994	0.000408	0.00157
YPL062W	0.009976	0	0
YPL071C	0.002981	0.000688	0.002453
YPL073C	0.010613	0	3e-06
YPL078C	0.004022	0.004746	0.012622
YPL101W	0.007941	1e-06	5e-06
YPL129W	0.005675	0.006641	0.016624
YPL132W	0.004375	0.004729	0.012589
YPL134C	0.002849	0.006232	0.015762
YPL188W	0.014362	0.001978	0.005995
YPL205C	0.009202	0	0
YPL206C	0.006871	9e-06	5.6e-05
YPL210C	0.004775	0.00023	0.00096
YPR001W	0.004907	0	2e-06
YPR004C	0.003989	0.004754	0.012633
YPR011C	0.004893	0.004928	0.013014
YPR017C	0.004125	0.000565	0.002073
YPR038W	0.007395	0.000496	0.001856
YPR071W	0.003579	0.006699	0.016757
YPR091C	0.004577	9e-06	6e-05
YPR098C	0.004808	0.000673	0.002406
YPR109W	0.00597	0.008299	0.019892
YPR117W	0.007984	1e-06	9e-06
YPR128C	0.004938	2e-05	0.000119
YPR145W	0.00636	0.000385	0.001492
YPR149W	0.004228	0.008095	0.019537
YPR156C	0.007377	3.7e-05	0.000197
YPR182W	0.003612	0.003096	0.008778
