# Supplementary material for: Copy-number variation of cancer-gene orthologs is sufficient to induce cancer-like symptoms in Saccharomyces cerevisiae
Source: BMC Biol. 2013 Mar 25;11:24. doi: 10.1186/1741-7007-11-24 (PMC3635878; doi:10.1186/1741-7007-11-24)
Supplement: Additional file 3: Table S3 — Chronological lifespan data for heterozygous deletion mutants of the HPGI set compared with control strains. [file 1741-7007-11-24-S3.xlsx]

## Sheet: Sheet1
Additional Table 3: Chronological lifespan of heteroygous deletion mutants of the HPGI set, measured by colony viability on solid media relative to the WT
STRAIN	DAYS IN STATIONARY PHASE
	3	7	11	13	17	21
WT BY4743	1	1	1	1	1	1
TPD3/tpd3	0.994	0.942	0.947	0.936	1.01	1.032
CCR4/ccr4	1.039	1.17	1.193	1.006	1.05	0.946
STP22/stp22	1.051	1	1	0.948	0.91	0.984
IDP1/ipd1	0.963	0.998	0.998	0.975	1	1.051
IDP1/ipd1	0.986	0.968	0.966	0.932		0.97
NBP2/nbp2	0.926	0.961	0.944	0.939	1.16	1.004
RAD54/rad54	0.921	1.013	1.006	0.96	1.14	0.991
MEU1/meu1	0.915	0.926	0.917	0.935	1.05	1.008
UBX4/ubx4	0.913	0.973	0.968	0.933	0.99	0.995
HRK1/hrk1	0.889	0.92	0.911	0.855	0.97	0.968
TPO3/tpo3	1.005	1.084	1.077	1.017	1.07	1.03
PBS2/pbs2	0.920988	0.780458	1.05428	0.998	0.880437	0.918048
HSL1/hsl1	0.993827	0.811821	1.1	1.09	0.979079	0.964563
PNP1/pnp1	0.958025	0.884198	1.08	1.08	1.08828	0.962854
MSN2/msn2	0.971605	0.901086	1.08224	1.1	1.09097	0.962657
BUB2/bub2	1.01975	0.996381	1.1	1.05	1.11171	0.964177
RIM11/rim11	0.950617	0.828709	1.05	1.05	1.08811	0.88005
TOP2/top2	0.996296	1.02654	1.01974		1.05186	1.04
RPD3/rpd3	0.935802	0.911942	0.92	0.9	0.9	0.91
DNL4/dnl4	0.996296	0.839566	1.1	1.08	1.11571	0.920794
MET7/met7	0.944444	0.837153	1.12007	1.19	1.06287	0.866732
TUM1/tum1	1.00123	0.963812	1.1	1.2	1.1	1.01488
RAD1/rad1	0.988889	0.913148	1.1875	1.16	1.11824	0.941332
