# Supplementary material for: Copy-number variation of cancer-gene orthologs is sufficient to induce cancer-like symptoms in Saccharomyces cerevisiae
Source: BMC Biol. 2013 Mar 25;11:24. doi: 10.1186/1741-7007-11-24 (PMC3635878; doi:10.1186/1741-7007-11-24)
Supplement: Additional file 4: Table S4 — Cell cycle profiling data for the heterozygous and homozygous deletion mutants of the HPGI set, and control strains. [file 1741-7007-11-24-S4.xlsx]

## Sheet: Sheet1
Additional Table 4: Cell cycle profile data for the HPGI heterozygous and homozygous deletion mutants
Strain	%G1	%G2	%S
WT1	35.2	30	34.8
WT2	31	28.6	40.4
CLB1/clb1	31.4	23.2	45.4
CLB4/clb4	36	26.6	37.4
CLB5/clb5	30.6	25.8	43.6
CLB6/clb6	28.6	28	43.4
CLN2/cln2	41.8	20.6	37.6
CLN3/cln3	39.2	23.3	37.5
HIS3/his3	33	32.8	34.2
his3/his3	31.8	29	39.2
HO/ho	36.1	26	37.9
BUB2/bub2	28	-	-
bub2/bub2	40.6	23.8	35.6
ccr4/ccr4	34.6	28.8	36.6
DBF2/dbf2	31.2	23	45.8
dbf2/dbf2	39.2	28.4	32.4
DNL4/dnl4	29.2	30.2	40.6
dnl4/dnl4	31	30.4	38.6
HRK1/hrk1	31.8	29	39.2
hrk1/hrk1	44.8	26	29.2
HSL1/hsl1	31.8	36.8	31.4
IDP1/idp1	37.6	36.6	25.8
MAD1/mad1	22.4	24.8	52.8
mad1/mad1	37.6	26.8	35.6
MET7/met7	34	40	26
met7/met7	35	33.2	31.8
MEU1/meu1	34.8	23	42.2
meu1/meu1	36.8	32.8	30.4
MLH1/mlh1	38.4	19.32	42.28
MLH1/mlh1	29.6	30.4	40
MSN2/msn2	49.6	-	-
msn2/msn2	38.4	31	30.6
MUS81/mus81	37.6	43.4	19
mus81/mus81	23.8	35	41.2
NBP2/nbp2	29.4	25.6	45
nbp2/nbp2	37.4	-	-
PBS2/pbs2	36.4	26.2	37.4
pbs2/pbs2	35.4	26.4	38.2
PNP1/pnp1	30.4	36.8	32.8
RAD1/rad1	38.6	28.8	32.6
rad1/rad1	26.2	33.4	40.4
RAD54/rad54	28.6	30.6	40.8
RAD9/rad9	36.4	48.4	15.2
rad9/rad9	45	28.6	26.4
RIM11/rim11	37.6	29.2	33.2
rim11/rim11	45.6	26.4	28
STP22/stp22	41.4	22	36.6
stp22/stp22	37	27.8	35.2
TPD3/tpd3	25.2	26.2	48.6
tpd3/tpd3	37	49.6	13.4
TPO3/tpo3	39	41.6	19.4
tpo3/tpo3	36.6	25.2	38.2
TUM1/tum1	33.6	46.8	19.6
tum1/tum1	31.6	31.2	37.2
UBX4/ubx4	42.6	23.8	33.6
ubx4/ubx4	33	30.8	36.2
